# Supplementary material for: Crosstalk between G-Quadruplexes and Dnmt3a-Mediated Methylation of the c-MYC Oncogene Promoter
Source: Int J Mol Sci. 2023 Dec 19;25(1):45. doi: 10.3390/ijms25010045 (PMC10779317; doi:10.3390/ijms25010045)
Supplement: Supplementary file 1 [file ijms-25-00045-s001.zip]

Archive with 1 entries (1 files):
- ijms-2765628-supplementary.pdf
